# Supplementary material for: Overexpression of the heavy metal-associated isoprenylated plant protein gene IbHIPP7 reduces cadmium accumulation and alleviates cadmium toxicity in sweetpotato
Source: Hortic Res. 2025 Dec 8;13(3):uhaf323. doi: 10.1093/hr/uhaf323 (PMC12981327; doi:10.1093/hr/uhaf323)
Supplement: Web_Material_uhaf323 [file web_material_uhaf323.zip]

Archive with 1 entries (1 files):
- Main_Document-Article_(clean).docx
